# Supplementary material for: Striatal BOLD and midfrontal theta power express motivation for action
Source: Cereb Cortex. 2021 Nov 24;32(14):2924–42. doi: 10.1093/cercor/bhab391 (PMC9290551; doi:10.1093/cercor/bhab391)
Supplement: Algermissen2020_CerCor_SupplementaryMaterial_FinalProofs_bhab391 [file algermissen2020_cercor_supplementarymaterial_finalproofs_bhab391.zip]

Archive with 1 entries (1 files):
- Algermissen2020_CerCor_SupplementaryMaterial_FinalProofs_bhab391.docx
